# Supplementary material for: Improvement of the Surface Properties of Polyether Ether Ketone via Arc Evaporation for Biomedical Applications
Source: Materials (Basel). 2023 Apr 9;16(8):2990. doi: 10.3390/ma16082990 (PMC10145034; doi:10.3390/ma16082990)
Supplement: Supplementary file 1 [file materials-16-02990-s001.zip]

Archive with 1 entries (1 files):
- materials-2282407-supplementary.pdf
